# Supplementary material for: A Novel Major Facilitator Superfamily Transporter Gene Aokap4 near the Kojic Acid Gene Cluster Is Involved in Growth and Kojic Acid Production in Aspergillus oryzae
Source: J Fungi (Basel). 2022 Aug 22;8(8):885. doi: 10.3390/jof8080885 (PMC9410421; doi:10.3390/jof8080885)
Supplement: Supplementary file 1 [file jof-08-00885-s001.zip]

Archive with 1 entries (1 files):
- jof-1853425-supplementary.pdf
